# Supplementary material for: Psychometric Properties of the Malay Suicidal Behaviors Questionnaire-Revised (SBQ-R) in Malaysian Undergraduates
Source: Behav Sci (Basel). 2024 Nov 12;14(11):1085. doi: 10.3390/bs14111085 (PMC11591195; doi:10.3390/bs14111085)
Supplement: Supplementary file 1 [file behavsci-14-01085-s001.zip]

Archive with 1 entries (1 files):
- behavsci-3248966-supplementary.xlsx
