# Supplementary material for: Psychometric Properties of the Malay Suicidal Behaviors Questionnaire-Revised (SBQ-R) in Malaysian Undergraduates
Source: Behav Sci (Basel). 2024 Nov 12;14(11):1085. doi: 10.3390/bs14111085 (PMC11591195; doi:10.3390/bs14111085)
Supplement: Supplementary file 1 [file behavsci-14-01085-s001.zip › behavsci-3248966-supplementary.xlsx]

## Sheet: 9. [Phase III and GGPM Dataset]
SBQR_Total	YSAS_Total
3	10
3	10
3	10
3	10
3	11
5	12
6	12
3	10
6	14
5	22
3	10
3	10
9	25
3	10
3	11
3	11
3	10
3	10
4	10
4	12
3	10
3	10
3	10
3	10
4	15
5	11
3	12
3	10
3	10
3	10
6	11
3	14
7	19
4	13
4	11
7	22
10	22
3	10
3	10
3	21
3	10
3	10
3	27
9	16
3	11
5	14
9	10
3	14
3	10
3	11
4	10
5	10
3	10
3	10
3	10
3	10
9	17
5	17
5	17
5	18
3	10
3	10
3	10
10	31
3	10
3	12
6	14
3	10
3	11
3	10
7	34
3	10
5	15
3	15
17	40
5	11
8	10
3	10
6	16
3	11
3	10
3	13
3	10
4	11
3	10
7	15
3	11
3	10
3	10
5	15
5	12
3	11
4	10
4	33
3	11
5	10
3	10
3	12
3	10
3	10
3	10
3	10
3	10
3	11
3	10
3	14
3	10
3	11
3	15
10	18
3	12
3	10
3	11
5	19
3	10
3	10
9	29
3	10
7	31
3	10
5	11
3	10
4	22
10	28
6	10
3	14
3	10
4	14
5	11
3	10
10	12
6	11
3	10
3	10
3	10
3	10
3	14
3	10
3	10
3	15
4	11
4	10
10	17
3	10
3	10
3	11
8	23
3	10
3	10
3	10
3	10
3	11
8	20
3	10
3	10
11	33
3	10
5	10
3	10
3	12
7	10
3	10
3	10
3	10
3	10
3	13
4	14
3	10
4	10
3	14
3	10
5	10
3	10
4	11
3	12
3	10
3	19
3	10
16	28
3	10
5	11
3	10
3	11
3	10
10	10
4	11
3	10
6	32
3	10
12	29
3	10
10	19
3	10
3	10
9	20
6	10
3	10
3	10
7	15
4	10
3	10
3	10
3	11
3	10
4	11
3	14
3	10
6	28
11	18
11	30
3	10
3	11
3	10
3	10
9	20
3	10
5	19
3	10
9	15
4	10
3	10
3	10
4	30
5	16
6	10
3	10
14	38
9	12
16	48
3	10
3	17
3	10
9	17
3	10
3	10
3	10
3	10
5	12
8	18
3	10
3	10
6	11
3	10
6	14
9	19
12	19
5	11
3	10
13	30
5	12
4	15
16	21
4	10
12	28
6	16
4	10
3	10
7	24
3	10
9	20
11	35
4	11
5	10
3	10
3	13
5	19
5	11
7	19
14	25
3	10
3	10
7	16
3	10
3	10
15	31
10	22
4	13
3	10
3	12
3	10
3	10
3	11
3	13
7	10
3	11
3	10
3	11
3	10
3	10
7	31
3	13
3	10
3	10
10	19
3	10
3	10
17	39
15	28
3	10
3	12
3	10
3	10
3	10
3	10
3	10
3	10
3	10
10	20
5	12
4	10
5	15
9	10
3	10
13	34
5	10
3	10
5	15
3	10
5	10
7	22
3	10
9	10
3	10
3	10
7	16
3	10
3	10
3	10
3	10
7	15
8	12
3	10
6	17
18	42
10	21
4	12
7	11
4	11
4	11
12	15
14	30
6	11
3	10
5	19
3	10
3	10
7	19
5	14
11	33
4	13
3	10
7	17
6	25
3	10
3	10
3	11
6	10
3	10
3	10
6	13
3	10
4	10
8	14
12	23
3	10
6	18
9	22
7	20
5	10
3	10
5	13
8	15
7	17
6	13
9	13
3	10
8	13
4	11
5	16
9	21
10	20
6	13
6	12
13	35
3	10
3	16
3	10
4	13
9	23
3	11
8	12
10	26
3	10
6	16
3	10
11	15
8	15
4	10
3	10
3	10
11	22
13	10
8	21
5	16
4	10
3	10
12	21
3	10
3	10
3	10
7	15
15	21
4	10
9	12
3	10
13	47
6	14
5	13
6	12
4	15
12	17
3	10
7	13
3	10
4	10
3	10
9	15
6	12
3	10
3	11
3	10
3	11
3	10
3	10
3	10
7	15
3	10
3	10
4	12
7	11
8	15
8	20
3	10
3	10
6	10
9	16
5	20
3	10
3	10
3	13
3	16
3	10
3	10
3	10
10	14
3	10
5	14
10	24
3	10
8	29
10	31
5	10
5	13
5	10
3	10
5	10
3	11
4	10
5	10
5	11
3	10
7	19
6	19
3	11
6	16
3	10
10	14
8	20
7	20
4	20
16	35
3	10
8	17
3	10
5	13
3	10
7	16
3	10
5	10
3	10
7	20
6	16
7	21
3	12
3	10
3	14
3	10
3	10
3	10
3	10
4	10
4	10
6	12
3	10
4	11
8	15
9	24
6	13
3	10
3	10
3	10
3	11
9	15
4	13
6	10
3	10
3	12
8	14
3	12
3	11
4	10
3	10
5	10
7	15
3	10
7	16
4	10
6	17
3	10
3	10
3	10
4	10
3	10
5	10
4	11
3	10
9	19
3	10
12	20
3	10
13	30
6	16
3	10
3	10
3	10
3	10
3	10
3	10
7	19
11	14
3	10
3	10
11	14
3	10
3	10
4	14
3	10
3	10
3	10
5	14
10	18
3	11
6	15
3	10
3	11
3	10
3	12
17	36
3	10
3	10
6	15
3	10
3	10
3	10
3	10
3	10
3	10
3	13
3	10
3	10
3	10
3	10
6	20
3	10
5	15
3	10
3	12
3	10
7	16
3	10
3	10
3	10
3	10
3	10
8	16
3	10
3	10
3	10
3	10
3	12
8	17
3	10
3	10
3	10
3	10
3	10
3	10
3	10
3	12
3	10
4	11
3	10
13	27
6	12
3	10
10	26
3	10
5	15
3	11
8	11
3	10
8	15
3	10
10	26
3	10
3	10
3	10
3	10
3	10
3	10
3	13
3	10
3	10
3	10
4	10
3	10
3	10
7	12
4	14
9	16
3	10
3	10
3	10
3	11
3	10
3	10
3	10
8	23
3	10
3	10
7	16
5	13
3	12
6	11
3	10
3	10
3	12
6	14
8	24
7	17
3	10
3	10
3	10
3	10
3	10
3	10
3	10
3	20
4	11
3	10
8	21
4	11
3	10
3	10
3	10
3	10
3	10
3	10
3	10
3	12
6	11
4	13
4	12
4	13
3	10
7	10
3	10
6	12
3	12
3	10
7	15
3	10
3	10
3	10
3	44
3	10
3	10
3	10
3	10
12	15
5	30
3	10
6	11
3	10
3	10
3	10
5	10
7	15
3	10
7	13
3	10
6	10
8	15
5	13
3	10
